# Supplementary material for: The Role of Mu Opioid Receptors in High Fat Diet-Induced Reward and Potentiation of the Rewarding Effect of Oxycodone
Source: Life (Basel). 2023 Feb 23;13(3):619. doi: 10.3390/life13030619 (PMC10055773; doi:10.3390/life13030619)
Supplement: Supplementary file 1 [file life-13-00619-s001.zip]

Archive with 1 entries (1 files):
- life-2188601-supplementary.pdf
